# Supplementary material for: Population Pharmacokinetics of Tideglusib in Congenital and Childhood Myotonic Dystrophy Type 1: Influence of Demographic and Clinical Factors on Systemic Exposure
Source: Pharmaceutics. 2025 Aug 16;17(8):1065. doi: 10.3390/pharmaceutics17081065 (PMC12389255; doi:10.3390/pharmaceutics17081065)
Supplement: Supplementary file 1 [file pharmaceutics-17-01065-s001.zip]

Archive with 1 entries (1 files):
- pharmaceutics-3503192-supplementary.pdf
